# Supplementary material for: Is SARS-CoV-2 originated from laboratory? A rebuttal to the claim of formation via laboratory recombination
Source: Emerg Microbes Infect. 2020 Mar 8;9(1):545–7. doi: 10.1080/22221751.2020.1738279 (PMC7144200; doi:10.1080/22221751.2020.1738279)
Supplement: Supplemental Material [file TEMI_A_1738279_SM5849.zip]

Archive with 2 entries (2 files):
- Supplementary-figure-1_v3.doc
- Supplementary-figure-2.doc
